# Supplementary material for: COVID-19 Vaccine Uptake and Effectiveness by Time since Vaccination in the Western Cape Province, South Africa: An Observational Cohort Study during 2020–2022
Source: Vaccines (Basel). 2024 Jun 5;12(6):628. doi: 10.3390/vaccines12060628 (PMC11209070; doi:10.3390/vaccines12060628)
Supplement: Supplementary file 1 [file vaccines-12-00628-s001.zip]

Archive with 2 entries (2 files):
- SupplementaryMaterial File S1_Methods.pdf
- SupplementaryMaterial File S2_AnalysisOutputs.pdf
